# Supplementary material for: Light Increases Energy Transfer Efficiency in a Boreal Stream
Source: PLoS One. 2014 Nov 20;9(11):e113675. doi: 10.1371/journal.pone.0113675 (PMC4239105; doi:10.1371/journal.pone.0113675)
Supplement: Table S3 — Algal biovolume (106 µm3 cm−2). (XLSX) [file pone.0113675.s004.xlsx]

## Sheet: Sheet1
PLoS One │ Supporting Information Light increases energy transfer efficiency in a boreal stream Jūratė Lesutienė, Elena Gorokhova, Daiva Stankevičienė, Eva Bergman and Larry Greenberg
Table S3. Algal biovolume (106 μm3/cm2). Treatments: Light/Nutrients, L- high and C - low light;
N - added and C - not added nutrients; G - grazed and NG - ungrazed.
Treatment	Grazers	Cyanobacteria	Ochrophyta	Euglenophyta	Chlorophyta	Total
L/N1	G	1.16454	156.583	0	49.3163	207.064
L/N1	NG	1.46506	1078.96	0	161.968	1242.39
L/C1	G	0.688705	162.804	0	15.0275	178.52
L/C1	NG	1.4758	248.194	1.89052	82.9453	334.506
C/N1	G	0.578512	199.165	0	4.96263	204.706
C/N1	NG	6.16687	780.142	0	0	786.309
C/C1	G	3.08039	141.015	0	1.02385	145.12
C/C1	NG	3.64153	1303.82	1.80991	1.64	1310.91
C/C2	G	0.826446	269.474	0	0	270.3
C/C2	NG	0	273.611	0	0	273.611
L/C2	G	1.48072	127.28	0	25.6771	154.438
L/C2	NG	0	1598.41	1.18158	134.541	1734.13
L/C3	G	0.743802	107.319	0	159.846	267.909
L/C3	NG	1.77096	274.557	0	30.3657	306.694
L/N2	G	2.96143	145.576	0	13.5404	162.077
L/N2	NG	6.04339	1792.82	0	12.5035	1811.37
C/C3	G	0.661157	68.7266	0	1.19103	70.5788
C/C3	NG	2.16942	287.105	3.7927	20.2749	313.342
C/N2	G	0	151.314	2.75833	6.61157	160.684
C/N2	NG	2.97521	1253.52	33.4415	3.42055	1293.35
C/N3	G	0	173.382	0	0	173.382
C/N3	NG	5.02755	737.681	4.41122	6.90334	754.023
L/N3	G	1.65289	107.927	0	3.45853	113.039
L/N3	NG	4.61433	190.635	0.919005	70.6441	266.813
