# Supplementary material for: Light Increases Energy Transfer Efficiency in a Boreal Stream
Source: PLoS One. 2014 Nov 20;9(11):e113675. doi: 10.1371/journal.pone.0113675 (PMC4239105; doi:10.1371/journal.pone.0113675)
Supplement: Table S4 — Data obtained in the laboratory experiment. (XLSX) [file pone.0113675.s005.xlsx]

## Sheet: Sheet1
PLoS One │ Supporting Information Light increases energy transfer efficiency in a boreal stream Jūratė Lesutienė, Elena Gorokhova, Daiva Stankevičienė, Eva Bergman and Larry Greenberg
Table S4. Data obtained in the laboratory experiment. Treatments: Light/Nutrients, L- high and C - low light;
N - added and C - not added nutrients; G - grazed and NG - ungrazed.
Time	Treatment	Grazer	Chl a, µg cm-2	C, μg cm-2	N, μg cm-2	P, μg cm-2	C:N	N:P	C:P	AFDW, mg cm-2	AI	δ13C, ‰
start	EXP2start		0.51774	125.488	11.6848	2.40319	12.5294	10.7663	134.895	0.547455	1057.39	-28.8196
start	EXP2start		1.2032	168.215	17.3216	1.57499	11.3299	24.3526	275.911	0.617641	513.333	-28.6681
start	EXP2start		0.404712	62.1419	8.20127	1.30968	8.83996	13.8659	122.574	0.379007	936.486	-28.9102
day2	L/N1	G	2.30431	237.428	27.4262	2.6727	10.0998	22.7221	229.489	0.603604	261.946	4.74813
day2	L/N1	NG	2.76371	210.359	20.0172	2.44951	12.2604	18.0949	221.852	0.505343	182.85	25.7909
day2	L/C1	G	1.18861	131.861	15.9518	1.74905	9.64392	20.1949	194.758	0.463231	389.724	36.4082
day2	L/C1	NG	1.0136	150.092	15.5084	2.52578	11.2911	13.5958	153.512	0.631679	623.201	28.1542
day2	C/N1	G	0.206262	178.18	19.0201	1.08017	10.9293	38.99	426.135	0.312831	1516.67	14.363
day2	C/N1	NG	1.17403	215.824	20.4715	4.99634	12.2998	9.07257	111.591	0.463231	394.565	-14.8353
day2	C/C1	G	0.675041	123.155	13.6605	1.44514	10.518	20.931	220.152	0.385023	570.37	63.1753
day2	C/C1	NG	0.65629	118.937	14.6992	3.55518	9.43999	9.15514	86.4244	0.421119	641.667	6.88083
day2	C/C2	G	0.681291	85.035	10.8721	1.08929	9.12499	22.1004	201.666	0.385023	565.138	-15.1681
day2	C/C2	NG	1.73552	138.914	13.4181	1.43648	12.0782	20.6835	249.819	0.687828	396.324	-12.4946
day2	L/C2	G	0.167718	109.951	9.83539	1.32325	13.0423	16.4582	214.653	0.393045	2343.48	25.0606
day2	L/C2	NG	0.605245	135.039	12.1094	1.94557	13.0101	13.7819	179.305	0.421119	695.783	14.6136
day2	L/C3	G	1.05736	131.585	12.2917	2.00172	12.4895	13.5969	169.819	0.449194	424.828	19.026
day2	L/C3	NG	3.91586	192.448	18.2838	2.32177	12.2798	17.4374	214.128	0.954537	243.762	33.6797
day2	L/N2	G	0.875053	92.6639	12.0025	1.28582	9.00712	20.6693	186.171	0.491306	561.458	23.4353
day2	L/N2	NG	1.34904	179.175	18.3412	2.06208	11.3971	19.695	224.467	0.72994	541.081	50.1883
day2	C/C3	G	0.896929	206.634	23.1645	1.81557	10.407	28.2516	294.015	0.547455	610.366	0.196181
day2	C/C3	NG	1.14486	253.687	27.1688	3.73252	10.8937	16.1177	175.581	0.870313	760.191	35.1271
day2	C/N2	G	1.09382	175.387	17.4893	2.89543	11.6996	13.375	156.482	0.603604	551.833	-3.67432
day2	C/N2	NG	2.50119	357.76	33.1676	3.52898	12.5842	20.8113	261.893	0.996649	398.469	4.9552
day2	C/N3	G	1.39279	111.336	13.2193	3.15278	9.82593	9.28428	91.2267	0.645716	463.613	-15.8877
day2	C/N3	NG	1.22726	138.175	13.257	3.4696	12.1599	8.46054	102.88	0.663964	541.013	-8.79217
day2	L/N3	G	0.96985	210.656	19.6972	2.11027	12.4771	20.668	257.878	0.659753	680.263	8.7224
day2	L/N3	NG	1.44384	186.839	19.6031	2.25636	11.1196	19.2376	213.914	1.01069	700	51.1422
day5	L/N1	G	0.824008	75.9148	9.63638	2.49934	9.19093	8.53733	78.466	0.280746	340.708	9.66031
day5	L/N1	NG	2.70537	458.54	39.3841	5.20503	13.5832	16.7545	227.58	1.08087	399.528	7.17139
day5	L/C1	G	0.561492	66.7695	7.30379	1.13913	10.6654	14.1974	151.421	0.217578	387.5	15.9881
day5	L/C1	NG	2.33347	236.188	26.4479	3.8743	10.4187	15.1159	157.487	0.701865	300.781	46.2031
day5	C/N1	G	0.700042	82.5167	12.0103	0.896984	8.0156	29.6484	237.65	na	na	-7.2089
day5	C/N1	NG	1.89595	305.326	25.8546	3.97536	13.7776	14.4011	198.412	0.905406	477.548	-15.0548
day5	C/C1	G	0.528678	71.3727	7.93515	0.95945	10.4936	18.3133	192.172	0.203541	385	-1.32273
day5	C/C1	NG	1.40008	104.97	13.2862	1.15387	9.21742	25.4965	235.012	0.322858	230.599	23.8853
day5	C/C2	G	0.612537	79.0053	9.94405	2.00032	9.26915	11.0077	102.032	0.568511	928.125	-19.6854
day5	C/C2	NG	3.21655	427.813	35.9672	5.06775	13.8769	15.7154	218.082	1.14264	355.237	-19.748
day5	L/C2	G	0.550676	58.6348	7.70351	1.02023	8.88	16.7195	148.469	0.188334	342.005	13.9773
day5	L/C2	NG	2.59599	216.948	24.109	2.96094	10.4984	18.0295	189.281	0.72994	281.18	30.8935
day5	L/C3	G	0.334222	72.1502	7.17569	1.1797	11.7306	13.4688	157.997	0.247057	739.2	-2.86273
day5	L/C3	NG	1.64619	192.034	18.3588	2.50776	12.2034	16.2103	197.821	0.72643	441.279	22.8207
day5	L/N2	G	0.44573	44.4133	6.42148	0.951729	8.06909	14.9402	120.554	0.110544	248.006	14.773
day5	L/N2	NG	1.62614	139.322	14.0887	2.56321	11.537	12.1709	140.416	0.575529	353.924	17.8107
day5	C/C3	G	0.399243	53.2077	6.02179	1.25887	10.3085	10.592	109.188	0.168448	421.918	-2.06565
day5	C/C3	NG	1.14851	257.061	22.58	3.96975	13.2819	12.5949	167.283	0.702743	611.875	0.222306
day5	C/N2	G	0.758014	85.4172	9.51213	1.54951	10.4764	13.5931	142.407	0.29338	387.037	-7.85344
day5	C/N2	NG	1.99348	207.883	23.0253	4.09959	10.5332	12.4365	130.996	0.631679	316.872	13.2095
day5	C/N3	G	0.732857	86.4807	10.8424	3.23139	9.30549	7.4297	69.137	0.505343	689.552	-13.0914
day5	C/N3	NG	1.39765	104.492	12.5746	2.1842	9.69477	12.7477	123.586	0.346254	247.739	9.00352
day5	L/N3	G	0.230917	45.1697	4.97649	0.471186	10.5894	23.3865	247.649	0.15441	668.684	7.54381
day5	L/N3	NG	2.99022	304.473	31.7185	2.8236	11.1991	24.8738	278.564	0.671159	224.451	30.2871
day14	L/N1	G	0.35549	45.9146	4.96774	2.4453	10.783	4.49843	48.5064	0.294783	829.231	-8.89472
day14	L/N1	NG	1.8048	228.384	21.5059	3.09944	12.3895	15.3642	190.354	0.842238	466.667	5.08387
day14	L/C1	G	0.333614	72.8229	7.06901	3.28894	12.0187	4.75922	57.1995	0.457967	1372.75	3.80872
day14	L/C1	NG	0.725565	137.926	12.5136	2.77518	12.8591	9.98447	128.391	0.758014	1044.72	18.8094
day14	C/N1	G	0.5542	44.6284	5.58114	1.86415	9.329	6.62941	61.8457	0.336895	607.895	-25.3923
day14	C/N1	NG	2.1056	159.334	16.9515	3.71427	10.966	10.1057	110.819	1.04227	495	-15.1822
day14	C/C1	G	0.369163	49.7996	5.11942	1.40654	11.3488	8.0594	91.4649	0.342159	926.852	-8.47271
day14	C/C1	NG	1.71729	117.724	11.2701	3.27841	12.1867	7.61197	92.7644	2.08454	1213.85	-8.53149
day14	C/C2	NG	2.03997	180.494	18.5841	5.76091	11.331	7.14304	80.938	0.684319	335.456	-19.9891
day14	C/C2	G	0.418385	43.887	4.62808	2.62778	11.0632	3.89982	43.1446	0.505343	1207.84	-25.1676
day14	L/C2	G	0.284392	84.8147	9.66497	1.00226	10.2381	21.3527	218.61	0.322858	1135.26	-11.8966
day14	L/C2	NG	1.91144	227.327	23.2411	1.90135	11.4114	27.0663	308.865	0.88435	462.661	13.7116
day14	L/C3	G	0.336348	60.4146	5.59593	2.22983	12.5955	5.55693	69.9925	0.473759	1408.54	0.548867
day14	L/C3	NG	0.574253	151.843	11.3026	3.10154	15.6735	8.06926	126.473	0.98963	1723.33	1.79219
day14	L/N2	G	0.638059	56.8189	5.34183	2.49653	12.4094	4.7379	58.7944	0.350933	550	-7.78829
day14	L/N2	NG	2.50484	154.762	14.4436	3.78376	12.5007	8.45254	105.663	1.20019	479.148	-3.6084
day14	C/C3	G	0.244286	35.9862	3.73053	1.36443	11.2541	6.05417	68.1345	0.280746	1149.25	-15.4618
day14	C/C3	NG	0.742428	141.202	12.1895	5.46402	13.5145	4.93978	66.7587	0.80539	1084.81	-9.26022
day14	C/N2	G	0.342729	37.9765	3.89561	1.5048	11.3733	5.73233	65.1955	0.266709	778.191	-13.9944
day14	C/N2	NG	0.628944	170.315	14.2226	8.24341	13.9709	3.82036	53.3737	1.30547	2075.65	-8.12904
day14	C/N3	G	0.357313	33.6865	3.88821	1.3532	10.1077	6.36242	64.3095	0.231616	648.214	-20.3671
day14	C/N3	NG	1.4803	325.794	28.7753	6.83055	13.209	9.3282	123.216	1.03876	701.724	-20.4291
day14	L/N3	G	0.434792	108.494	9.74763	6.24099	12.9853	3.45843	44.9088	1.15281	2651.42	9.58425
day14	L/N3	NG	1.50126	136.364	13.998	1.68027	11.3653	18.4468	209.654	0.705375	469.854	29.5063
